# Supplementary material for: Development of Magnetic Porous Polymer Composite for Magnetic Solid Phase Extraction of Three Fluoroquinolones in Milk
Source: Foods. 2024 Aug 12;13(16):2511. doi: 10.3390/foods13162511 (PMC11353990; doi:10.3390/foods13162511)
Supplement: Supplementary file 1 [file foods-13-02511-s001.zip]

Archive with 1 entries (1 files):
- foods-3121773-supplementary.pdf
